# Supplementary material for: Effectiveness of a Mobile App in Reducing Therapeutic Turnaround Time and Facilitating Communication between Caregivers in a Pediatric Emergency Department: A Randomized Controlled Pilot Trial
Source: J Pers Med. 2022 Mar 9;12(3):428. doi: 10.3390/jpm12030428 (PMC8948631; doi:10.3390/jpm12030428)
Supplement: Supplementary file 1 [file jpm-12-00428-s001.zip]

Archive with 1 entries (1 files):
- jpm-1617873-supplementary.pdf
